# Supplementary material for: Emergence of a Highly Virulent Porcine Epidemic Diarrhea Virus (PEDV) G2c Subtype in China: Isolation, Genetic and Pathogenic Characterization, and Cross‐Neutralizing Antibody Response
Source: Transbound Emerg Dis. 2026 Feb 17;2026:3811264. doi: 10.1155/tbed/3811264 (PMC12910253; doi:10.1155/tbed/3811264)
Supplement: Supplementary file 2 — Supporting Information 2 Table S1: 91 PEDV reference sequences to construct the complete genome phylogenetic tree. [file TBED-2026-3811264-s002.xlsx]

## Sheet: Sheet1
Information on the 91 PEDV reference strains used to construct the genome phylogenetic tree
No.	PEDV Strains	Accession No.
1	CV777	AF353511
2	SM98	GU937797
3	CHM2013	KM887144
4	EAS1	KR610991
5	ZJU/G1/2013	KU664503
6	85-7	KX839246
7	AVCT12	LC053455
8	attenuated DR13	JQ023162
9	SD-M	JX560761
10	PEDV	KC189944
11	JS2008	KC210146
12	AH-M	KJ158152
13	SC1402	KP162057
14	HLJBY	KP403802
15	SQ2014	KP728470
16	CV777	KT323979
17	JSLS-1/2015	KX534205
18	JS-2/2015	KX534206
19	PEDV-SX	KY420075
20	OH851	KJ399978
21	USA/Indiana12.83/2013	KJ645635
22	USA/Iowa23.57/2013	KJ645649
23	USA/Minnesota58/2013	KJ645655
24	USA/Iowa106/2013	KJ645695
25	USA/Ohio126/2014	KJ645702
26	KNU-1406-1	KM403155
27	USA/IA/2013/19321	KM975738
28	USA/IA/2013/20849	KM975739
29	USA/IL/2013/59573-5	KM975740
30	USA/MO/2014/03293	KM975741
31	Hawaii/39249/2014	KP688354
32	15V010/BEL/2015	KR003452
33	FR/001/2014	KR011756
34	USA/Hawaii/2014 USA	KR265761
35	USA/2014/IL/20697 P7	KT591944
36	USA/IL20697/2014 P5	KT860508
37	SLO/JH-11/2015	KU297956
38	WHZHC72223	KX883635
39	1842/2016 ITA	KY111278
40	KCH-1/JPN/2014	LC063844
41	KCH-2/JPN/2014	LC063845
42	MYZ-1/JPN/2013	LC063846
43	L00721/GER/2014	LM645057
44	GER/L00719/2014	LM645058
45	GER L01013-K01 15-03 2015	LT898408
46	GER L00999-K06 15-07 2015	LT898409
47	GER L00908-K16 14-03 2014	LT898410
48	GER L01018-K01 15-08 2015	LT898411
49	GER L01020-K01 15-10 2015	LT898413
50	GER L01060-K07 15-02 2015	LT898414
51	GER L00926-K20 4-01 2014	LT898415
52	GER L01017-K01 15-07 2015	LT898416
53	AJ1102	JX188454
54	CHGD-01	JX261936
55	LC	JX489155
56	ZJCZ4	JX524137
57	GD-1	JX647847
58	CH/FJZZ-9/2012	KC140102
59	CH/GDGZ/2012	KF384500
60	VN/JFP1013 1/2013/Vinh An/Vietnam	KJ960178
61	VN/VAP1113 1/2013/Vung Tua/Vietnam	KJ960179
62	VN/KCHY-310113/2013/KhoaiChau/HungYen/Vietnam	KJ960180
63	GDS01	KM089829
64	PEDV-7C	KM609204
65	FL2013	KP765609
66	CBR1	KR610993
67	CBR2	KR610994
68	XY2013	KR818832
69	AH2012/12	KU646831
70	CHSD2014	KX791060
71	BJ-2011-1	JN825712
72	GD-B	JX088695
73	AH2012	KC210145
74	JS-HZ2012	KC210147
75	SHQP/YM/2013	KJ196348
76	CH/JX-2/2013	KJ526096
77	LZW FGE 20140427	KJ777677
78	LZW CPGEN 20140427	KJ777678
79	CHYJ130330	KJ020932
80	PEDV-CHZ	KM609209
81	AHCZ02	PQ682538
82	HM	MZ342899
83	CH/SCAZ10/2017	MH061339
84	GZ/2024	PQ846960
85	H11-SD2017	MH708243
86	SD1(2021)	OQ349200
87	FS202201	OR418363
88	JY202201	OR418364
89	HNZK1	OQ979200
90	GDgh	MG983755
91	GDS48	MH726405
