# Supplementary material for: Emergence of a Highly Virulent Porcine Epidemic Diarrhea Virus (PEDV) G2c Subtype in China: Isolation, Genetic and Pathogenic Characterization, and Cross‐Neutralizing Antibody Response
Source: Transbound Emerg Dis. 2026 Feb 17;2026:3811264. doi: 10.1155/tbed/3811264 (PMC12910253; doi:10.1155/tbed/3811264)
Supplement: Supplementary file 3 — Supporting Information 3 Table S2: 167 PEDV reference sequences to construct the S gene phylogenetic tree. [file TBED-2026-3811264-s005.xlsx]

## Sheet: PEDV S genes
Information on the 167 PEDV reference strains used to construct the S gene phylogenetic tree
No.	PEDV Strains	Accession No.
1	CV777	AF353511
2	SM98	GU937797
3	CHM2013	KM887144
4	EAS1	KR610991
5	ZJU/G1/2013	KU664503
6	85-7	KX839246
7	AVCT12	LC053455
8	attenuated DR13	JQ023162
9	SD-M	JX560761
10	PEDV	KC189944
11	JS2008	KC210146
12	AH-M	KJ158152
13	SC1402	KP162057
14	HLJBY	KP403802
15	SQ2014	KP728470
16	CV777	KT323979
17	JSLS-1/2015	KX534205
18	JS-2/2015	KX534206
19	PEDV-SX	KY420075
20	OH851	KJ399978
21	USA/Indiana12.83/2013	KJ645635
22	USA/Iowa23.57/2013	KJ645649
23	USA/Minnesota58/2013	KJ645655
24	USA/Iowa106/2013	KJ645695
25	USA/Ohio126/2014	KJ645702
26	KNU-1406-1	KM403155
27	USA/IA/2013/19321	KM975738
28	USA/IA/2013/20849	KM975739
29	USA/IL/2013/59573-5	KM975740
30	USA/MO/2014/03293	KM975741
31	Hawaii/39249/2014	KP688354
32	15V010/BEL/2015	KR003452
33	FR/001/2014	KR011756
34	USA/Hawaii/2014 USA	KR265761
35	USA/2014/IL/20697 P7	KT591944
36	USA/IL20697/2014 P5	KT860508
37	SLO/JH-11/2015	KU297956
38	ZL29	KU847996
39	WHZHC72223	KX883635
40	1842/2016 ITA	KY111278
41	HBEZ2	KY775053
42	KCH-1/JPN/2014	LC063844
43	KCH-2/JPN/2014	LC063845
44	MYZ-1/JPN/2013	LC063846
45	L00721/GER/2014	LM645057
46	GER/L00719/2014	LM645058
47	GER L01013-K01 15-03 2015	LT898408
48	GER L00999-K06 15-07 2015	LT898409
49	GER L00908-K16 14-03 2014	LT898410
50	GER L01018-K01 15-08 2015	LT898411
51	GER L01020-K01 15-10 2015	LT898413
52	GER L01060-K07 15-02 2015	LT898414
53	GER L00926-K20 4-01 2014	LT898415
54	GER L01017-K01 15-07 2015	LT898416
55	CH/HNSQ/02/2021	MZ161074
56	PEDV/CH/HN/HM/2021	OP019339
57	S-GDZJ	OP433736
58	SC/LZ/2023	PQ507874
59	AH08-12-CN 2024	PV523936
60	HLJ02-09-CN 2024	PV523937
61	JS01-12-CN 2021	PV523938
62	SD02-09-CN 2021	PV523939
63	ZJ01-01-CN 2023	PV523940
64	AJ1102	JX188454
65	CHGD-01	JX261936
66	LC	JX489155
67	ZJCZ4	JX524137
68	GD-1	JX647847
69	CH/FJZZ-9/2012	KC140102
70	CH/GDGZ/2012	KF384500
71	VN/JFP1013 1/2013/Vinh An/Vietnam	KJ960178
72	VN/VAP1113 1/2013/Vung Tua/Vietnam	KJ960179
73	VN/KCHY-310113/2013/KhoaiChau/HungYen/Vietnam	KJ960180
74	GDS01	KM089829
75	PEDV-7C	KM609204
76	FL2013	KP765609
77	CBR1	KR610993
78	CBR2	KR610994
79	XY2013	KR818832
80	AH2012/12	KU646831
81	CHSD2014	KX791060
82	AH02-04-CN 2024	PV523941
83	GX03-05-CN 2024	PV523942
84	BJ-2011-1	JN825712
85	GD-B	JX088695
86	AH2012	KC210145
87	JS-HZ2012	KC210147
88	SHQP/YM/2013	KJ196348
89	CH/JX-2/2013	KJ526096
90	LZW FGE 20140427	KJ777677
91	LZW CPGEN 20140427	KJ777678
92	PEDV-CHZ	KM609209
93	AH02-10-CN 2021	PV523943
94	AH03-05-CN 2022	PV523944
95	AH04-12-CN 2021	PV523945
96	GX01-02-CN 2022	PV523946
97	GX02-04-CN 2022	PV523947
98	GX05-11-CN 2022	PV523948
99	HeB01-05-CN 2022	PV523949
100	HLJ01-05-CN-2024	PV523950
101	HLJ01-12-CN 2021	PV523951
102	HuB03-07-CN 2021	PV523952
103	SD03-11-CN 2021	PV523953
104	SD04-12-CN 2021	PV523954
105	ZJ01-01-CN 2022	PV523955
106	ZJ04-03-CN 2022	PV523956
107	AHCZ02	PQ682538
108	CH huaiyang 2015	KY496313
109	CH hubei 2016	KY496315
110	CH-AHHX-1-2016	MG020539
111	CH-AHXC-1-2016	MG020541
112	CH-JXJJ-1-2016	MG020547
113	JSYC1601	MG198637
114	CH/HBTS/2017	MH581489
115	CH/SCDY523/2018	MH593144
116	CH/SCBC/2018	MH593153
117	Y2-HA2018	MH991863
118	S2-GD2018	MK533009
119	HM	MZ342899
120	FJS1-3	OR501721
121	AH01-01-CN 2023	PV523957
122	AH01-02-CN 2024	PV523958
123	AH01-03-CN 2022	PV523959
124	AH02-01-CN 2023	PV523960
125	AH02-03-CN 2022	PV523961
126	AH03-08-CN 2024	PV523962
127	AH03-11-CN 2021	PV523963
128	AH03-11-CN 2023	PV523964
129	AH04-09-CN 2024	PV523965
130	AH04-12-CN 2023	PV523966
131	AH05-03-CN 2023	PV523967
132	AH05-11-CN 2024	PV523968
133	AH06-11-CN 2024	PV523969
134	AH07-12-CN 2024	PV523970
135	AH09-12-CN 2024	PV523971
136	GX01-01-CN 2023	PV523972
137	GX01-04-CN 2021	PV523973
138	GX01-03-CN 2024	PV523974
139	GX02-04-CN 2024	PV523975
140	GX02-09-CN 2021	PV523976
141	GX02-09-CN 2023	PV523977
142	GX03-09-CN 2021	PV523978
143	GX04-12-CN 2024	PV523979
144	GX07-11-CN 2021	PV523980
145	HLJ01-07-CN 2024	PV523981
146	HuB01-01-CN 2021	PV523982
147	HuB02-03-CN 2021	PV523983
148	JS01-01-CN 2023	PV523984
149	JS01-03-CN 2022	PV523985
150	JS01-05-CN 2024	PV523986
151	JS02-01-CN 2023	PV523987
152	JS02-03-CN 2022	PV523988
153	JS02-10-CN 2024	PV523989
154	SD01-06-CN 2024	PV523990
155	SD01-07-CN 2021	PV523991
156	SD02-11-CN 2024	PV523992
157	SD03-12-CN 2024	PV523993
158	SD05-12-CN 2022	PV523994
159	SD06-12-CN 2022	PV523995
160	SX02-11-CN 2023	PV523996
161	SX01-04-CN 2022	PV523997
162	SX01-11-CN 2023	PV523998
163	ZJ02-01-CN 2022	PV523999
164	ZJ03-01-CN 2022	PV524000
165	ZJ05-06-CN 2022	PV524001
166	ZJ06-08-CN 2022	PV524002
167	ZJ09-12-CN 2022	PV524003
